# Supplementary material for: Characterization of Three Heat Shock Protein Genes in Pieris melete and Their Expression Patterns in Response to Temperature Stress and Pupal Diapause
Source: Insects. 2022 May 5;13(5):430. doi: 10.3390/insects13050430 (PMC9146241; doi:10.3390/insects13050430)
Supplement: Supplementary file 1 [file insects-13-00430-s001.zip]

Archive with 1 entries (1 files):
- insects-1687975-supplementary.pdf
